# Supplementary material for: Comparison of nutritional value of snakehead fish from Guangdong and Deqing varieties
Source: PLoS One. 2024 Mar 27;19(3):e0301203. doi: 10.1371/journal.pone.0301203 (PMC10971690; doi:10.1371/journal.pone.0301203)
Supplement: S1 Dataset — (XLSX) [file pone.0301203.s001.xlsx]

## Sheet: Table S1
		Table S1 The values behind the means, standard deviations in Table 1
	Snakehead fish from Guangdong variety (Commercial fodder)				Snakehead fish from Deqing variety (Commercial fodder)				Snakehead fish from Deqing variety (Feeding with offal)
		Mean	SD	Mean±SD		Mean	SD	Mean±SD		Mean	SD	Mean±SD
Protein(g/100 g)	17.61	17.4	0.21	17.4±0.21	16.394	16.8	0.41	16.8±0.41	18.71	18.4	0.31	18.4±0.31
	17.19				16.786				18.09
	17.402				17.217				18.412
Fat(g/100 g)	3.201	3.2	0.1	3.2±0.1	4.975	6.2	1.22	6.2±1.22	9.789	10.5	0.71	10.5±0.71
	3.1				6.229				10.496
	3.29				7.41				11.21
Carbohydrate (g/100 g)	3.34	3.34	0.12	3.34±0.12	4.265	4.27	0.08	4.27±0.08	5.432	5.43	0.31	5.43±0.31
	3.219				4.195				5.118
	3.45				4.351				5.739
Moisture (g/100 g)	67.592	68.03	0.44	68.03±0.44	69.868	69.86	0.43	69.86±0.43	69.546	70.32	0.78	70.32±0.78
	68.012				69.432				70.318
	68.473				70.29				71.096
Energy (kJ/100 g)	414	414	2	414±2	515	515	0.34	515±0.34	701.015	701	1.73	701±1.73
	412				514.668				699.26
	416				515.339				702.72

## Sheet: Table S2
		Table S2 The values behind the means, standard deviations in Table 2
Fatty acids	Snakehead fish from Guangdong variety (Commercial fodder)				Snakehead fish from Deqing variety (Commercial fodder)				Snakehead fish from Deqing variety (Feeding with offal)
		Mean	SD	Mean±SD		Mean	SD	Mean±SD		Mean	SD	Mean±SD
C10:0	0.047	0.05	0.01	0.05±0.01	0.018	0.02	0.01	0.02±0.01	0.029	0.02	0.01	0.02±0.01
	0.043				0.014				0.015
	0.061				0.028				0.017
C12:0	0.051	0.05	0	0.05±0	0.028	0.03	0	0.03±0	0.028	0.03	0.01	0.03±0.01
	0.053				0.033				0.017
	0.047				0.024				0.031
C14:0	0.591	0.82	0.23	0.82±0.23	0.431	0.43	0.17	0.43±0.17	0.352	0.35	0.12	0.35±0.12
	0.824				0.263				0.226
	1.053				0.6				0.471
C14:1									0.018	0.02	0	0.02±0
									0.022
									0.02
C15:0	0.039	0.12	0.08	0.12±0.08	0.06	0.06	0.05	0.06±0.05	0.057	0.05	0.01	0.05±0.01
	0.203				0.113				0.033
	0.117				0.014				0.045
C16:0 (PA)	22.697	22.8	0.11	22.8±0.11	24.011	24	0.02	24±0.02	23.363	23.4	0.03	23.4±0.03
	22.909				24.021				23.431
	22.807				23.979				23.402
C16:1	2.519	3.27	0.75	3.27±0.75	2.393	2.45	0.06	2.45±0.06	2.281	2.32	0.04	2.32±0.04
	4.023				2.451				2.364
	3.274				2.513				2.325
C17:0	0.194	0.23	0.04	0.23±0.04	0.158	0.16	0.01	0.16±0.01	0.121	0.15	0.03	0.15±0.03
	0.231				0.163				0.154
	0.273				0.171				0.184
C17:1	0.054	0.11	0.06	0.11±0.06	0.063	0.12	0.06	0.12±0.06	0.072	0.11	0.04	0.11±0.04
	0.176				0.184				0.113
	0.112				0.123				0.153
C18:0	5.623	5.69	0.07	5.69±0.07	6.823	6.95	0.13	6.95±0.13	5.621	5.71	0.09	5.71±0.09
	5.691				6.951				5.802
	5.764				7.084				5.712
C18:1(OA)	35.793	36.1	0.31	36.1±0.31	45.764	45.8	0.04	45.8±0.04	47.863	48	0.14	48±0.14
	36.41				45.843				48.003
	36.111				45.804				48.142
C18:2(LA)	20.072	21.4	1.33	21.4±1.33	8.804	9.26	0.46	9.26±0.46	10.623	10.1	0.52	10.1±0.52
	21.411				9.263				10.087
	22.73				9.726				9.589
C18:3 n-6	0.132	0.28	0.15	0.28±0.15	0.129	0.22	0.09	0.22±0.09	0.168	0.28	0.1	0.28±0.1
	0.432				0.307				0.369
	0.283				0.223				0.295
C18:3 n-3	0.758	1.18	0.43	1.18±0.43	0.138	0.24	0.09	0.24±0.09	0.213	0.3	0.09	0.3±0.09
	1.173				0.247				0.386
	1.622				0.323				0.302
C20:0	0.174	0.24	0.07	0.24±0.07	0.053	0.11	0.06	0.11±0.06	0.0856	0.08	0.01	0.08±0.01
	0.238				0.171				0.0744
	0.305				0.112				0.0785
C20:1	1.732	1.81	0.08	1.81±0.08	1.031	1.09	0.06	1.09±0.06	0.963	1.05	0.09	1.05±0.09
	1.889				1.096				1.047
	1.813				1.149				1.138
C20:2	0.423	0.51	0.09	0.51±0.09	0.463	0.3	0.16	0.3±0.16	0.178	0.31	0.13	0.31±0.13
	0.512				0.304				0.311
	0.597				0.145				0.435
C20:3 n-6	0.253	0.3	0.05	0.3±0.05	0.658	0.63	0.03	0.63±0.03	0.428	0.5	0.07	0.5±0.07
	0.302				0.629				0.504
	0.352				0.605				0.574
C20:4	1.518	1.52	0.07	1.52±0.07	5.932	5.93	1.11	5.93±1.11	5.548	5.55	1.35	5.55±1.35
	1.595				7.042				6.902
	1.447				4.821				4.2
C20:5(EPA)	0.281	0.3	0.02	0.3±0.02	0.106	0.1	0.01	0.1±0.01	0.0324	0.03	0	0.03±0
	0.304				0.095				0.0332
	0.327				0.088				0.0356
C21:0	0.158	0.16	0.06	0.16±0.06	0.458	0.46	0.02	0.46±0.02	0.309	0.45	0.14	0.45±0.14
	0.107				0.447				0.448
	0.218				0.483				0.586
C22:0	0.09	0.09	0.01	0.09±0.01	0.057	0.06	0	0.06±0	0.0287	0.03	0	0.03±0
	0.089				0.064				0.0315
	0.077				0.059				0.0324
C22:1	0.137	0.15	0.01	0.15±0.01	0.047	0.05	0	0.05±0	0.038	0.04	0	0.04±0
	0.153				0.052				0.043
	0.161				0.054				0.041
C22:2	0.079	0.08	0	0.08±0	0.027	0.03	0.01	0.03±0.01	0.018	0.02	0	0.02±0
	0.082				0.018				0.024
	0.081				0.032				0.021
C24:0	0.283	0.34	0.05	0.34±0.05	0.828	0.83	0.11	0.83±0.11	0.743	0.74	0.09	0.74±0.09
	0.383				0.72				0.832
	0.342				0.942				0.647
C24:1	0.034	0.04	0.01	0.04±0.01	0.031	0.03	0	0.03±0	0.019	0.02	0	0.02±0
	0.042				0.029				0.021
	0.044				0.037				0.022
C22:6(DHA)	2.378	2.4	0.02	2.4±0.02	0.628	0.67	0.04	0.67±0.04	0.339	0.34	0.01	0.34±0.01
	2.403				0.711				0.327
	2.417				0.675				0.348
SFA	29.947	30.59	0.58	30.59±0.58	32.925	33.13	0.32	33.13±0.32	30.7373	31	0.24	31±0.24
	30.771				32.96				31.0639
	31.064				33.496				31.2059
MUFA	40.269	41.49	1.21	41.49±1.21	49.54	49.63	0.07	49.63±0.07	51.236	51.55	0.29	51.55±0.29
	42.693				49.655				51.591
	41.515				49.68				51.821
PUFA	25.894	27.99	1.99	27.99±1.99	16.885	17.38	1.08	17.38±1.08	17.5474	17.43	1.58	17.43±1.58
	28.214				18.616				18.9432
	29.856				16.638				15.7996
TUFA	66.163	69.48	2.88	69.48±2.88	66.425	67	1.1	67±1.1	68.7834	68.98	1.47	68.98±1.47
	70.907				68.271				70.5342
	71.371				66.318				67.6206
EPA+DHA	2.659	2.7	0.04	2.7±0.04	0.734	0.77	0.04	0.77±0.04	0.3714	0.37	0.01	0.37±0.01
	2.707				0.806				0.3602
	2.744				0.763				0.3836

## Sheet: Table S3
		Table S3 The values behind the means, standard deviations in Table 3
	Snakehead fish from Guangdong variety (Commercial fodder)				Snakehead fish from Deqing variety (Commercial fodder)				Snakehead fish from Deqing variety (Feeding with offal)
		Mean	SD	Mean±SD		Mean	SD	Mean±SD		Mean	SD	Mean±SD
EAA(g/100g)
Lys	1.287	1.84	0.55	1.84±0.55	1.623	1.62	0.36	1.62±0.36	1.849	1.85	0.42	1.85±0.42
	1.842				1.978				1.432
	2.386				1.254				2.268
Thr	0.509	0.82	0.31	0.82±0.31	0.293	0.7	0.41	0.7±0.41	0.542	0.78	0.24	0.78±0.24
	0.819				1.109				1.019
	1.127				0.704				0.783
Val	0.687	0.78	0.09	0.78±0.09	0.287	0.7	0.41	0.7±0.41	0.847	0.86	0.01	0.86±0.01
	0.783				1.112				0.853
	0.868				0.696				0.865
Met	0.031	0.34	0.31	0.34±0.31	0.213	0.32	0.11	0.32±0.11	0.209	0.44	0.23	0.44±0.23
	0.647				0.318				0.437
	0.351				0.427				0.668
Ile	0.728	0.82	0.09	0.82±0.09	0.717	0.72	0.14	0.72±0.14	0.857	0.86	0.08	0.86±0.08
	0.819				0.859				0.782
	0.908				0.576				0.941
Leu	1.208	1.34	0.13	1.34±0.13	1.627	1.17	0.46	1.17±0.46	1.697	1.38	0.31	1.38±0.31
	1.339				0.708				1.376
	1.468				1.168				1.068
Phe	0.658	0.74	0.09	0.74±0.09	0.458	0.64	0.19	0.64±0.19	0.586	0.74	0.16	0.74±0.16
	0.739				0.637				0.739
	0.837				0.831				0.901
TEAA (g/100g)	5.108	6.68	1.44	6.68±1.44	5.218	5.87	0.77	5.87±0.77	6.587	6.91	0.51	6.91±0.51
	6.988				6.721				6.638
	7.945				5.656				7.494
NEAA(g/100g)
Glu	3.381	3.38	0.51	3.38±0.51	2.372	2.68	0.31	2.68±0.31	2.568	3	0.43	3±0.43
	2.868				2.683				2.986
	3.887				2.987				3.432
Asp	1.708	1.8	0.09	1.8±0.09	1.517	1.52	0.21	1.52±0.21	2.087	1.72	0.37	1.72±0.37
	1.797				1.309				1.713
	1.895				1.727				1.348
Ala	1.721	1.31	0.41	1.31±0.41	1.228	1.23	0.52	1.23±0.52	1.675	1.36	0.32	1.36±0.32
	1.309				0.714				1.358
	0.905				1.748				1.043
Gly	0.821	0.82	0.1	0.82±0.1	0.679	0.8	0.12	0.8±0.12	0.738	0.83	0.09	0.83±0.09
	0.723				0.918				0.918
	0.917				0.798				0.827
Ser	1.178	0.76	0.42	0.76±0.42	0.837	0.6	0.24	0.6±0.24	0.441	0.66	0.22	0.66±0.22
	0.757				0.596				0.671
	0.339				0.359				0.878
Pro	0.409	0.41	0.09	0.41±0.09	0.379	0.46	0.08	0.46±0.08	0.508	0.45	0.06	0.45±0.06
	0.497				0.458				0.389
	0.317				0.542				0.451
Tyr	0.421	0.42	0.01	0.42±0.01	0.348	0.35	0.01	0.35±0.01	0.431	0.44	0.01	0.44±0.01
	0.433				0.363				0.427
	0.408				0.342				0.452
His	0.369	0.46	0.09	0.46±0.09	0.532	0.44	0.09	0.44±0.09	0.548	0.48	0.07	0.48±0.07
	0.552				0.354				0.409
	0.461				0.439				0.492
Arg	1.038	0.9	0.14	0.9±0.14	1.058	0.79	0.27	0.79±0.27	1.218	0.9	0.32	0.9±0.32
	0.759				0.521				0.581
	0.896				0.788				0.896
TNEAA(g/100g)	11.046	10.26	0.7	10.26±0.7	8.95	8.87	0.91	8.87±0.91	10.214	9.83	0.38	9.83±0.38
	9.695				7.916				9.452
	10.025				9.73				9.819
TAA(g/100g)	16.154	16.94	0.934	16.94±0.934	14.168	14.73	0.61	14.73±0.61	16.801	16.73	0.61	16.73±0.61
	16.683				14.637				16.09
	17.97				15.386				17.313
TFAA(g/100g)	7.631	7.31	0.53	7.31±0.53	5.796	6.23	0.9	6.23±0.9	7.068	6.9	0.22	6.9±0.22
	6.697				5.624				6.975
	7.604				7.26				6.65
Ratio(%)
TEAA/TAA		0.39				0.4				0.41
TEAA/TNEAA		0.65				0.66				0.7
TFAA/TAA		0.43				0.42				0.41

## Sheet: Table S4
	Table S4 The values behind the means, standard deviations in Table 4
	AAFBP					SFGD (CF)		SFDQ (CF)		SFDQ (FWO)
	SFGD (CF)	SFDQ (CF)	SFDQ (FWO)	F/W standard	WEP standard	AAS	CS	AAS	CS	AAS	CS
Thr	294.54	260.42	264.95	250	292	1.18	1.01	1.04	0.89	1.06	0.91
Val	280.17	260.42	292.12	310	410	0.9	0.68	0.84	0.64	0.94	0.71
Leu	481.32	435.27	468.75	440	534	1.09	0.9	0.99	0.82	1.07	0.88
Ile	294.54	267.86	292.12	250	331	1.18	0.89	1.07	0.81	1.17	0.88
Lys	660.92	602.68	628.4	340	441	1.94	1.5	1.77	1.37	1.85	1.42
Met	122.13	119.05	149.46	220	386	0.56	0.32	0.54	0.31	0.68	0.39
Phe＋Tyr	416.67	368.3	400.82	380	565	1.1	0.74	0.97	0.65	1.05	0.71
Total (mg/g N)	2550.29	2314	2496.62
EAAI(g/100g)	79.08	72.24	79.23
F	2.53	2.62	2.63
